# Supplementary material for: Morusflavone, a New Therapeutic Candidate for Prostate Cancer by CYP17A1 Inhibition: Exhibited by Molecular Docking and Dynamics Simulation
Source: Plants (Basel). 2021 Sep 14;10(9):1912. doi: 10.3390/plants10091912 (PMC8468843; doi:10.3390/plants10091912)
Supplement: Supplementary file 1 [file plants-10-01912-s001.zip]

Archive with 1 entries (1 files):
- plants-1347370-supplementary.pdf
